# Supplementary material for: Introduction to Computational Proteomics
Source: PLoS Comput Biol. 2007 Jul 27;3(7):e114. doi: 10.1371/journal.pcbi.0030114 (PMC1933459; doi:10.1371/journal.pcbi.0030114)
Supplement: Text S1 — A C++ program to implement the computation of the MOWSE matrix, which is used by the MOWSE PMF scoring function. (6 KB TXT) [file pcbi.0030114.sd001.txt]

#include <iostream>
#include <fstream>
#include <vector>
#include <string>

//  MOWSE matrix computation
//  Copyright (C) 2005, 2006 Jacques Colinge

//  This program is free software; you can redistribute it and/or
//  modify it under the terms of the GNU General Public License
//  as published by the Free Software Foundation; either version 2
//  of the License, or (at your option) any later version.

//  This program is distributed in the hope that it will be useful,
//  but WITHOUT ANY WARRANTY; without even the implied warranty of
//  MERCHANTABILITY or FITNESS FOR A PARTICULAR PURPOSE.  See the
//  GNU General Public License for more details.

//  You should have received a copy of the GNU General Public License
//  along with this program; if not, write to the Free Software
//  Foundation, Inc., 51 Franklin Street, Fifth Floor, Boston, MA  02110-1301, USA.

//  Contact:
//   Dr. Jacques Colinge
//   CeMM
//   Lazarettgasse 19/3
//   A-1090 Vienna, Austria
//   http://www.cemm.at


// Computation of the MOWSE matrix from a database of protein sequences in the fasta format. Compiled with g++ and tested
// under Linux.


using namespace std;


class PeptidePosition
{
public:
  PeptidePosition():first(-1),last(-1),length(-1),nmc(0) {}
  PeptidePosition(int f, int l, int len, int n){
    first = f;
    last = l;
    length = len;
    nmc = n;
  }
  ~PeptidePosition(){}

  int first, last, length, nmc;

}; // class PeptidePosition


// Global variables to store basic masses
vector<double> aaMasses;
double waterMass, protonMass;


void readAAMasses(vector<double>& aaMasses, double& water, double& proton)
{
  aaMasses.assign('Z', -1.0e10);
  aaMasses['A'] = 71.03711;
  aaMasses['R'] = 156.10111;
  aaMasses['N'] = 114.04293;
  aaMasses['D'] = 115.02694;
  aaMasses['C'] = 103.00919;
  aaMasses['E'] = 129.04259;
  aaMasses['Q'] = 128.05858;
  aaMasses['G'] = 57.02146;
  aaMasses['H'] = 137.05891;
  aaMasses['I'] = 113.08406;
  aaMasses['L'] = 113.08406;
  aaMasses['K'] = 128.09496;
  aaMasses['M'] = 131.04049;
  aaMasses['F'] = 147.06841;
  aaMasses['P'] = 97.05276;
  aaMasses['S'] = 87.03203;
  aaMasses['T'] = 101.04768;
  aaMasses['W'] = 186.07931;
  aaMasses['Y'] = 163.06333;
  aaMasses['V'] = 99.06841;

  aaMasses['C'] += 57.02146; // iodoacetamide
  water = 18.01056;
  proton = 1.00728;

} // readAAMasses


double getPeptideMass(const string& protein, const PeptidePosition& pos)
{
  // Computes a peptide mass
  double mass = waterMass;
  for (int i = pos.first; i <= pos.last; i++){
    if ((protein[i] == 'B') || (protein[i] == 'X') || (protein[i] == 'Z'))
      return 0.0;
    mass += aaMasses[protein[i]];
  }
  return mass;

} // getPeptideMass


double getPeptideMass(const string& peptide)
{
  // Computes a peptide mass
  double mass = waterMass;
  for (int i = 0; i < peptide.length(); i++){
    if ((peptide[i] == 'B') || (peptide[i] == 'X') || (peptide[i] == 'Z'))
      return 0.0;
    mass += aaMasses[peptide[i]];
  }
  return mass;

} // getPeptideMass


void digestByTrypsin(const string& protein, int nmc, vector<PeptidePosition>& pept)
{
  // Digestion by trypsin with a maximum of nmc missed cleavages in a peptide. The
  // peptides are returned as a list of sequence position in the protein variable.

  // Forces size=0 in case previous positions were still in pept
  pept.resize(0);

  // Computes the position of peptides without missed cleavage
  int previous = 0;
  for (int i = 0; i < protein.length()-1; i++)
    if (((protein[i] == 'K') || (protein[i] == 'R')) && (protein[i+1] != 'P')){
      pept.push_back(PeptidePosition(previous, i, i-previous+1, 0));
      previous = i+1;
    }
  pept.push_back(PeptidePosition(previous, protein.length()-1, protein.length()-previous, 0));

  // Computes the position of peptides with up to nmc missed cleavages
  int numPept = pept.size();
  for (int i = 0; i < numPept-1; i++)
    for (int j = 1; (j <= nmc) && (i+j < numPept); j++)
      pept.push_back(PeptidePosition(pept[i].first, pept[i+j].last, pept[i+j].last-pept[i].first+1, j));

} // digestByTrypsin


void computeMatrix(vector<vector<unsigned> >& M, const string fasta, int nmc)
{
  // Digests all the proteins of a fasta file and collect the frequencies of peptide masses.
  vector<PeptidePosition> pept;
  M.resize(40);
  for (unsigned i = 0; i < M.size(); i++)
    M[i].assign(30, 0);

  // Processes the entire file of protein sequences
  string line, protein;
  ifstream fastaFile(fasta.c_str());
  getline(fastaFile, line); // Skips first fasta header
  while (fastaFile.good()){
    protein = "";
    do{
      getline(fastaFile, line);
      if (line[0] == '>')
	break;
      else
	protein += line;
    } while (fastaFile.good());

    double proteinMass = getPeptideMass(protein, PeptidePosition(0, protein.length()-1, protein.length(), 0));
    digestByTrypsin(protein, nmc, pept);
    unsigned j = static_cast<unsigned>(proteinMass/10000.0);
    for (unsigned k = 0; k < pept.size(); k++){
      double mass = getPeptideMass(protein, pept[k])+protonMass;
      unsigned i = static_cast<unsigned>(mass/100.0);
      if (i >= M.size())
	i = M.size()-1;
      if (j >= M[0].size())
	j = M[0].size()-1;

      // Counts
      M[i][j]++;
    }
  }

  // Finds the max counts per protein mass range
  vector<unsigned> maxCount;
  for (unsigned j = 0; j < M[0].size(); j++){
    unsigned max = M[0][j];
    for (unsigned k = 0; k < M.size(); k++)
      if (M[k][j] > max)
	max = M[k][j];
    maxCount.push_back(max);
  }

  // Prints the MOWSE matrix on standard output
  cout << M.size() << "\t" << M[0].size() << endl;
  for (unsigned i = 0; i < M.size(); i++){
    for (unsigned j = 0; j < M[0].size(); j++){
      if (j > 0)
	cout << "\t";
      cout << static_cast<double>(M[i][j])/maxCount[j];
    }
    cout << endl;
  }

} // computeMatrix


int main(int argc, char* argv[])
{
  string fasta;
  int nmc=1;

  readAAMasses(aaMasses, waterMass, protonMass);

  // Scans the command line
  for (int i = 1; i < argc; i++)
  {
    if (strcmp(argv[i], "-help") == 0){
      cerr << "Usage: computeMOWSEMatrix -fasta <filename> -nmc <int>\n";
      exit(0);
    }
    else if ((strcmp(argv[i], "-fasta") == 0) && (i < argc-1))
      fasta = string(argv[++i]);
    else if ((strcmp(argv[i], "-nmc") == 0) && (i < argc-1))
      nmc = atoi(argv[++i]);
  }

  // Digests everything
  vector<vector<unsigned> > M;
  computeMatrix(M, fasta, nmc);

  return 0;

} // main
