# Supplementary material for: Introduction to Computational Proteomics
Source: PLoS Comput Biol. 2007 Jul 27;3(7):e114. doi: 10.1371/journal.pcbi.0030114 (PMC1933459; doi:10.1371/journal.pcbi.0030114)
Supplement: Text S3 — A C++ program implementing a minimal PMF database search algorithm. (18 KB TXT) [file pcbi.0030114.sd003.txt]

#include <iostream>
#include <fstream>
#include <vector>
#include <string>
#include <algorithm>
#include <cmath>


//  Primitive PMF search engine
//  Copyright (C) 2005, 2006 Jacques Colinge

//  This program is free software; you can redistribute it and/or
//  modify it under the terms of the GNU General Public License
//  as published by the Free Software Foundation; either version 2
//  of the License, or (at your option) any later version.

//  This program is distributed in the hope that it will be useful,
//  but WITHOUT ANY WARRANTY; without even the implied warranty of
//  MERCHANTABILITY or FITNESS FOR A PARTICULAR PURPOSE.  See the
//  GNU General Public License for more details.

//  You should have received a copy of the GNU General Public License
//  along with this program; if not, write to the Free Software
//  Foundation, Inc., 51 Franklin Street, Fifth Floor, Boston, MA  02110-1301, USA.

//  Contact:
//   Dr. Jacques Colinge
//   CeMM
//   Lazarettgasse 19/3
//   A-1090 Vienna, Austria
//   http://www.cemm.at


// Simple C++ code to implement the PMF DB search algorithm. Some elementary classes are defined to
// collect and organize data. No real OOP! Compiled with g++ and tested under Linux.

// No variable modifications are possible, cysteines are modified. Tryptic digestion only.

// Exercises: (1) Implements Profound (Zhang & Chait, Anal Chem, 2000; Zhang, et al., International Patent Application WO 00/73787 A1), RSA (Egelhofer, et al., Anal Chem, 2002), or OLAV-PMF (Magnin, et al., J Proteome Res, 2004) scores;
//            (2) Improve the p-value estimation;
//            (3) Implement variable oxidation on methionines;
//            (4) Implement a simple user interface (web-based).


using namespace std;

int verbose = 0;
enum {noScore=-300, nBest=10};
static const double reductionFactor = 0.25;


// Class used to represent peptides after digestion.
class PeptidePosition
{
public:
  PeptidePosition():first(0),last(0),length(0),nmc(0) {}
  PeptidePosition(unsigned f, unsigned l, unsigned len, unsigned n){
    first = f;
    last = l;
    length = len;
    nmc = n;
  }
  ~PeptidePosition(){}

  unsigned first, last, length, nmc;

}; // class PeptidePosition


// Class used to represent one peak, either experimental or theoretical
class Peak
{
public:
  Peak():mass(0.0),intensity(0.0) {}
  Peak(double m, double i){
    mass = m;
    intensity = i;
  }
  ~Peak(){}

  double mass, intensity;

}; // class Peak


bool operator<(const Peak& a, const Peak& b)
{
  return a.mass < b.mass;

} // operator<(const Peak&, const Peak&)


// Class used to represent the match between one experimental peak and one theoretical peak
class MatchedPeaks
{
public:
  MatchedPeaks(){
    theoPeak = Peak();
    expPeak = Peak();
  }
  MatchedPeaks(const Peak& t, const Peak& e){
    theoPeak = t;
    expPeak = e;
  }
  ~MatchedPeaks(){}

  Peak theoPeak, expPeak;

}; // class MatchedPeaks


// Class used to represent the match of the experimental spectrum with one database entry
class DBMatch
{
public:
  DBMatch(){
    ac = id = "";
    score = proteinMass = 0.0;
    pValue = 1.0;
    nbPept = nbTheoPept = 0;
  }
  DBMatch(string a, string i, double s, unsigned n, double pm, unsigned nt){
    ac = a;
    score = s;
    pValue = 1.0;
    id = i;
    nbPept = n;
    proteinMass = pm;
    nbTheoPept = nt;
  }
  ~DBMatch(){}

  double score, pValue, proteinMass;
  string ac, id;
  unsigned nbPept, nbTheoPept;

}; // class DBMatch


bool operator<(const DBMatch& a, const DBMatch& b)
{
  return a.score < b.score;

} // operator<(const DBMatch&, const DBMatch&)    


// Global variables to store basic masses and the MOWSE matrix
vector<double> aaMasses;
double waterMass, protonMass;
double minMass=850, maxMass=3500, delta=50;
vector<vector<double> > M;


// Reads a MOWSE matrix computed by the program computeMOWSEMatrix
void readMOWSEMatrix(const string fName, vector<vector<double> >& M, const string& scoring)
{
  if (scoring == "spc")
    return;

  ifstream mfile(fName.c_str());
  unsigned m, n;
  mfile >> m >> n;

  M.resize(m);
  for (unsigned i = 0; i < m; i++)
    M[i].resize(n);

  for (unsigned i = 0; i < M.size(); i++)
    for (unsigned j = 0; j < M[0].size(); j++)
      mfile >> M[i][j];

  // Checks for 0-values
  for (unsigned j = 0; j < M[0].size(); j++){
    double min = 1.0;
    bool zeros = false;
    for (unsigned i = 0; i < M.size(); i++)
      if (M[i][j] == 0.0)
	zeros = true;
      else
	if (M[i][j] < min)
	  min = M[i][j];
    for (unsigned i = 0; i < M.size(); i++)
      if (M[i][j] == 0.0)
	M[i][j] = min;
  }

  if (scoring == "pmowse"){
    // Converts into probabilities
    for (unsigned j = 0; j < M[0].size(); j++){
      double sum = 0.0;
      for (unsigned i = 0; i < M.size(); i++)
	sum += M[i][j];
      for (unsigned i = 0; i < M.size(); i++)
	M[i][j] = log(M[i][j]/sum*M.size()); // log-odds with an equiprobable null-model
      }
  }

} // readMOWSEMatrix


void readAAMasses(vector<double>& aaMasses, double& water, double& proton)
{
  aaMasses.assign('Z', -1.0e10);
  aaMasses['A'] = 71.03711;
  aaMasses['R'] = 156.10111;
  aaMasses['N'] = 114.04293;
  aaMasses['D'] = 115.02694;
  aaMasses['C'] = 103.00919;
  aaMasses['E'] = 129.04259;
  aaMasses['Q'] = 128.05858;
  aaMasses['G'] = 57.02146;
  aaMasses['H'] = 137.05891;
  aaMasses['I'] = 113.08406;
  aaMasses['L'] = 113.08406;
  aaMasses['K'] = 128.09496;
  aaMasses['M'] = 131.04049;
  aaMasses['F'] = 147.06841;
  aaMasses['P'] = 97.05276;
  aaMasses['S'] = 87.03203;
  aaMasses['T'] = 101.04768;
  aaMasses['W'] = 186.07931;
  aaMasses['Y'] = 163.06333;
  aaMasses['V'] = 99.06841;

  aaMasses['C'] += 57.02146; // iodoacetamide
  water = 18.01056;
  proton = 1.00728;

} // readAAMasses


void readPkl(const string pkl, vector<Peak>& expSpectrum)
{
  ifstream pkfile(pkl.c_str());
  string line;
  getline(pkfile, line);
  while (pkfile.good()){
    int v = line.find(',');
    double m = atof(line.substr(0,v).c_str());
    double i = atof(line.substr(v+1, line.find(',',v+1)-v).c_str());
    expSpectrum.push_back(Peak(m, i));
    getline(pkfile, line);
  }

  // We assume the experimental masses to be sorted.
  // Otherwise: sort(expSpectrum.begin(), expSpectrum.end());

} // readPkl


double getPeptideMass(const string& protein, const PeptidePosition& pos)
{
  // Computes a peptide mass
  double mass = waterMass;
  for (unsigned i = pos.first; i <= pos.last; i++)
    mass += aaMasses[protein[i]];
  return mass;

} // getPeptideMass


double getPeptideMass(const string& peptide)
{
  // Computes a peptide mass
  double mass = waterMass;
  for (unsigned i = 0; i < peptide.length(); i++)
    mass += aaMasses[peptide[i]];
  return mass;

} // getPeptideMass


double getProteinMass(const string& peptide)
{
  // Computes a protein mass, accepts B, Z, X a.a.
  double mass = waterMass;
  for (unsigned i = 0; i < peptide.length(); i++)
    if ((peptide[i] == 'B') || (peptide[i] == 'X') || (peptide[i] == 'Z'))
      mass += 100.0; // average mass
    else
      mass += aaMasses[peptide[i]];
  return mass;

} // getProteinMass


void digestByTrypsin(const string& protein, unsigned nmc, vector<PeptidePosition>& pept)
{
  // Digestion by trypsin with a maximum of nmc missed cleavages in a peptide. The
  // peptides are returned as a list of sequence position in the protein variable.

  // Forces size=0 in case previous positions were still in pept
  pept.resize(0);

  // Computes the position of peptides without missed cleavage
  unsigned previous = 0;
  for (unsigned i = 0; i < protein.length()-1; i++)
    if (((protein[i] == 'K') || (protein[i] == 'R')) && (protein[i+1] != 'P')){
      pept.push_back(PeptidePosition(previous, i, i-previous+1, 0));
      previous = i+1;
    }
  pept.push_back(PeptidePosition(previous, protein.length()-1, protein.length()-previous, 0));

  // Computes the position of peptides with up to nmc missed cleavages
  unsigned numPept = pept.size();
  for (unsigned i = 0; i < numPept-1; i++)
    for (unsigned j = 1; (j <= nmc) && (i+j < numPept); j++)
      pept.push_back(PeptidePosition(pept[i].first, pept[i+j].last, pept[i+j].last-pept[i].first+1, j));

} // digestByTrypsin


void computeMatch(const double tol, const string& protein, const vector<PeptidePosition>& pept, const vector<Peak>& expSpectrum, vector<MatchedPeaks>& matched, const double shift)
{
  // Finds the experimental masses that fall within tol ppm to a theoretical mass
  matched.resize(0);
  for (unsigned i = 0; i < pept.size(); i++){
    double theoMass = getPeptideMass(protein, pept[i])+protonMass+shift;
    if ((theoMass >= minMass) && (theoMass <= maxMass)){

      // Dichotomic search for the closest experimental mass
      int left = 0;
      int right = expSpectrum.size()-1;
      int middle;
      while (right >= left){
	middle = (right+left)/2;
	if (expSpectrum[middle].mass >= theoMass)
	  right = middle-1;
	if (expSpectrum[middle].mass <= theoMass)
	  left = middle+1;
      }

      int closest;
      if (left-right == 2)
	// Found the exact mass
	closest = middle;
      else if (right == -1)
	// Search for a mass smaller than the smallest in expSpectrum, return the smallest
	closest = 0;
      else if (left == int(expSpectrum.size()))
	// Search for a mass that is larger than the largest mass in expSpectrum, return the largest
	closest = expSpectrum.size()-1;
      else
	// Normal case
	closest = (expSpectrum[left].mass-theoMass < theoMass-expSpectrum[right].mass) ? left : right;

      double expMass = expSpectrum[closest].mass;
      if (fabs(theoMass-expMass)/(theoMass+expMass)*2.0e6 <= tol)
	// The closest experimental mass falls within tolerance tol, keep it
	matched.push_back(MatchedPeaks(Peak(theoMass, 1.0), expSpectrum[closest]));
    }
  }

} // computeMatch


void matchMass(bool recalibration, const string& protein, const vector<PeptidePosition>& pept, const vector<Peak>& expSpectrum, vector<MatchedPeaks>& matched)
{
  // Finds the experimental masses that fall with delta ppm of a theoretical mass
  computeMatch(delta, protein, pept, expSpectrum, matched, 0.0);

  if (recalibration && matched.size()){
    // Determines a mass shift
    double shift = 0.0;
    for (unsigned i = 0; i < matched.size(); i++)
      shift += matched[i].expPeak.mass-matched[i].theoPeak.mass;
    shift /= matched.size();
    computeMatch(reductionFactor*delta, protein, pept, expSpectrum, matched, shift);
  }

} // matchMass


double computeSPCScore(const string& protein, const vector<PeptidePosition>& pept,
		       const vector<Peak>& expSpectrum, vector<MatchedPeaks>& matched)
{
  return static_cast<double>(matched.size());

} // computeSPCScore


double computeMOWSEScore(const string& protein, const vector<PeptidePosition>& pept,
			 const vector<Peak>& expSpectrum, vector<MatchedPeaks>& matched)
{
  if (matched.size() == 0)
    return noScore;

  double proteinMass = getProteinMass(protein);
  double score = 50000.0/proteinMass;
  unsigned j = static_cast<unsigned>(proteinMass/10000.0);
  if (j >= M[0].size())
    j = M[0].size()-1;
  for (unsigned k = 0; k < matched.size(); k++){
    unsigned i = static_cast<unsigned>(matched[k].theoPeak.mass/100);
    if (i >= M.size())
      i = M.size()-1;
    score /= M[i][j];
  }
  
  if (score <= 1.0e-10)
    return noScore;
  else
    return log(score);

} // computeMOWSEScore


double computeProbMOWSEScore(const string& protein, const vector<PeptidePosition>& pept,
			 const vector<Peak>& expSpectrum, vector<MatchedPeaks>& matched)
{
  if (matched.size() == 0)
    return noScore;

  double proteinMass = getProteinMass(protein);
  double score = log(50000.0/proteinMass);
  unsigned j = static_cast<unsigned>(proteinMass/10000.0);
  if (j >= M[0].size())
    j = M[0].size()-1;
  for (unsigned k = 0; k < matched.size(); k++){
    unsigned i = static_cast<unsigned>(matched[k].theoPeak.mass/100);
    if (i >= M.size())
      i = M.size()-1;
    score += M[i][j];
  }

  return score;

} // computeProbMOWSEScore


void searchFastaFile(vector<DBMatch>& dbMatch, const string fasta, unsigned nmc, const vector<Peak>& expSpectrum, const string& scoring, bool recalibration)
{
  vector<PeptidePosition> pept;
  vector<MatchedPeaks> matched;

  // Processes the entire file of protein sequences, WE ASSUME >AC ID ... as format
  string line, protein, ac, id;
  ifstream fastaFile(fasta.c_str());
  getline(fastaFile, line);
  int v = line.find(' ');
  ac = line.substr(1, v-1);
  id = line.substr(v+5, line.find(' ', v+5)-v-5);
  while (fastaFile.good()){
    protein = "";
    do{
      getline(fastaFile, line);
      if (line[0] == '>')
	break;
      else
	protein += line;
    } while (fastaFile.good());

    // Digests and computes the score
    digestByTrypsin(protein, nmc, pept);
    matchMass(recalibration, protein, pept, expSpectrum, matched);
    double score;
    if (scoring == "mowse")
      score = computeMOWSEScore(protein, pept, expSpectrum, matched);
    else if (scoring == "pmowse")
      score = computeProbMOWSEScore(protein, pept, expSpectrum, matched);
    else if (scoring == "spc")
      score = computeSPCScore(protein, pept, expSpectrum, matched);
    else
      return;
    dbMatch.push_back(DBMatch(ac, id, score, matched.size(), getProteinMass(protein), pept.size()));

    if (fastaFile.good()){
      v = line.find(' ');
      ac = line.substr(1, v-1);
      id = line.substr(v+5, line.find(' ', v+5)-v-5);
    }
  }

} // searchFastaFile


double gaussianTail(const double z)
{
  //  Based upon algorithm 5666 for the error function, from:
  //  Hart, J.F. et al, 'Computer Approximations', Wiley 1968
  static double p[7] = {220.2068679123761,
			221.2135961699311,
			112.0792914978709,
			33.91286607838300,
			6.373962203531650,
			0.7003830644436881,
			0.03526249659989109};
  static double q[8] = {440.4137358247522,
			793.8265125199484,
			637.3336333788311,
			296.5642487796737,
			86.78073220294608,
			16.06417757920695,
			1.755667163182642,
			0.08838834764831844};

  if(z > 37.)
    return 0.0;
  if(z < -37)
    return 1.0;

  double cutOff = 7.7071;
  double root2Pi = 2.506628274631001;
  double zabs = fabs(z);
  double expntl = exp(-.5*zabs*zabs);
  double pdf = expntl/root2Pi;
  double tail;
  if(zabs < cutOff)
    tail = expntl*((((((p[6]*zabs + p[5])*zabs + p[4])*zabs + p[3])*zabs + p[2])*zabs + p[1])*zabs + p[0])/(((((((q[7]*zabs + q[6])*zabs + q[5])*zabs + q[4])*zabs + q[3])*zabs + q[2])*zabs + q[1])*zabs + q[0]);
      
  else
    tail = pdf/(zabs + 1./(zabs + 2./(zabs + 3./(zabs + 4./(zabs + 0.65)))));

  return (z > 0.0) ? tail : 1.0-tail;

} // gaussianTail


void outputResults(vector<DBMatch>& dbMatch, const string& scoring)
{
  // Finds the best results
  sort(dbMatch.begin(), dbMatch.end());
  double maxScore = dbMatch.back().score;

  // Estimates p-values by fitting a distribution with all but the nBest best scores
  if ((scoring == "mowse") || (scoring == "pmowse")){
    // Assumes a Gaussian distribution of the random scores
    double mean = 0.0, xx = 0.0;
    unsigned count = 0;
    for (unsigned i = 0; i < dbMatch.size()-nBest; i++)
      if (dbMatch[i].score != noScore){
	register double v = dbMatch[i].score;
	mean += v;
	xx += v*v;
	count++;
      }
    mean /= static_cast<double>(count);
    xx /= static_cast<double>(count);
    if (xx > mean*mean){
      double sd = sqrt(xx-mean*mean);
      int num = 0;
      double lastScore = maxScore;
      for (int i = dbMatch.size()-1; (i >= 0) && ((num < nBest) || (dbMatch[i].score == lastScore)); i--)
	if (dbMatch[i].score != noScore){
	  dbMatch[i].pValue = gaussianTail((dbMatch[i].score-mean)/sd);
	  num++;
	  lastScore = dbMatch[i].score;
	}
    }
  }
  else if (scoring == "spc"){
    // Assume an exponential distribution of the random scores
    double mean = 0.0;
    for (unsigned i = 0; i < dbMatch.size()-nBest; i++)
      mean += dbMatch[i].score;
    mean /= dbMatch.size();
    double lambda = 1.0/mean;
    int num = 0;
    for (int i = dbMatch.size()-1; (i >= 0) && ((i >= dbMatch.size()-nBest) || (dbMatch[i].score == dbMatch[dbMatch.size()-nBest].score)); i--, num++)
      dbMatch[i].pValue = exp(-lambda*dbMatch[i].score);
  }

  // Prints the nBest first sequences
  int num = 0;
  double lastScore = maxScore;
  for (int i = dbMatch.size()-1; (i >= 0) && ((num < nBest) || (dbMatch[i].score == lastScore)); i--)
    if (dbMatch[i].score != noScore){
      cout << num+1 << ": " << dbMatch[i].ac << "\t" << dbMatch[i].id << "\t" << dbMatch[i].score << "\t" << dbMatch[i].nbPept << "\t" << dbMatch[i].pValue << "\t" << dbMatch[i].proteinMass << "\t" << dbMatch[i].nbTheoPept << endl;
      lastScore = dbMatch[i].score;
      num++;
    }

  if (verbose)
    // Outputs the "random" score empirical distribution
    for (unsigned i = 0; i < dbMatch.size(); i++)
      if (dbMatch[i].score != noScore)
	cerr << i+1 << "\t" << dbMatch[i].score << endl;

} // outputResults


void usage()
{
  cerr << "Usage: pmfDBSearch [options] -fasta <filename> -pkl <filename>\n\nOptions are:\n";
  cerr << "-help\n";
  cerr << "-verbose                         prints more details about the computation\n";
  cerr << "-fasta <filename>                a protein sequence sequence database in the fasta format\n";
  cerr << "-pkl <filename>                  experimental PMF data in the pkl format\n";
  cerr << "-nmc <int>                       maximum number of missed cleavages, default is 1\n";
  cerr << "-minmass <float>                 minimum mass considered in Daltons, default is 850\n";
  cerr << "-maxmass <float>                 maximum mass considered in Daltons, default 3500\n";
  cerr << "-delta <float>                   mass tolerance in ppm, default is 50\n";
  cerr << "-scoring <string>                scoring function name (mowse|pmowse|spc)\n";
  cerr << "-recalibration                   triggers a posteriori recalibration\n\n";
  exit(0);

} // usage


int main(int argc, char* argv[])
{
  string fasta, pkl;
  unsigned nmc=1;
  string scoring = "mowse";
  bool recalibration = false;

  readAAMasses(aaMasses, waterMass, protonMass);

  // Scans the command line
  for (int i = 1; i < argc; i++)
  {
    if (strcmp(argv[i], "-help") == 0)
      usage();
    else if ((strcmp(argv[i], "-fasta") == 0) && (i < argc-1))
      fasta = string(argv[++i]);
    else if ((strcmp(argv[i], "-pkl") == 0) && (i < argc-1))
      pkl = string(argv[++i]);
    else if ((strcmp(argv[i], "-nmc") == 0) && (i < argc-1))
      nmc = atoi(argv[++i]) >= 0 ? atoi(argv[i]) : 0;
    else if ((strcmp(argv[i], "-minmass") == 0) && (i < argc-1))
      minMass = atof(argv[++i]);
    else if ((strcmp(argv[i], "-maxmass") == 0) && (i < argc-1))
      maxMass = atof(argv[++i]);
    else if ((strcmp(argv[i], "-delta") == 0) && (i < argc-1))
      delta = atof(argv[++i]);
    else if ((strcmp(argv[i], "-scoring") == 0) && (i < argc-1))
      scoring = string(argv[++i]);
    else if (strcmp(argv[i], "-verbose") == 0)
      verbose = 1;
    else if (strcmp(argv[i], "-recalibration") == 0)
      recalibration = true;
  }

  // Reads experimental data
  vector<Peak> expSpectrum;
  readPkl(pkl, expSpectrum);

  // Searches the DB
  readMOWSEMatrix("MOWSE.txt", M, scoring);
  vector<DBMatch> dbMatch;
  searchFastaFile(dbMatch, fasta, nmc, expSpectrum, scoring, recalibration);

  // Print results
  outputResults(dbMatch, scoring);

  return 0;

} // main
