# Supplementary material for: Introduction to Computational Proteomics
Source: PLoS Comput Biol. 2007 Jul 27;3(7):e114. doi: 10.1371/journal.pcbi.0030114 (PMC1933459; doi:10.1371/journal.pcbi.0030114)
Supplement: Text S5 — A C++ program implementing a minimal MS/MS database search algorithm. (23 KB TXT) [file pcbi.0030114.sd005.txt]

#include <iostream>
#include <fstream>
#include <vector>
#include <string>
#include <algorithm>
#include <sstream>
#include <map>
#include <cmath>


//  Primitive MS/MS search engine
//  Copyright (C) 2006 Jacques Colinge

//  This program is free software; you can redistribute it and/or
//  modify it under the terms of the GNU General Public License
//  as published by the Free Software Foundation; either version 2
//  of the License, or (at your option) any later version.

//  This program is distributed in the hope that it will be useful,
//  but WITHOUT ANY WARRANTY; without even the implied warranty of
//  MERCHANTABILITY or FITNESS FOR A PARTICULAR PURPOSE.  See the
//  GNU General Public License for more details.

//  You should have received a copy of the GNU General Public License
//  along with this program; if not, write to the Free Software
//  Foundation, Inc., 51 Franklin Street, Fifth Floor, Boston, MA  02110-1301, USA.

//  Contact:
//   Dr. Jacques Colinge
//   CeMM
//   Lazarettgasse 19/3
//   A-1090 Vienna, Austria
//   http://www.cemm.at


// Simple C++ code to implement the PMF DB search algorithm. Some elementary classes are defined to
// collect and organize data. No real OOP! Compiled with g++ and tested under Linux. Read pmfDBSearch
// code first to understand this code more easily.

// No variable modifications are possible, cysteines are modified. Tryptic digestion only.

// Exercises: (1) Dancik score (Dancik et al., J Comp Biol, 1999);
//            (2) Improve the p-value estimation;
//            (3) Implement variable oxidation on methionines;
//            (4) Implement a simple user interface (web-based).


using namespace std;

// Global variables to store basic quantities
int verbose = 0;
enum {noScore=-300, nBest=10};
vector<double> aaMasses;
double waterMass, protonMass, hydrogenMass, oxygenMass, carbonMass, ammoniaMass, nitrogenMass;
double minMass=200, maxMass=3500;
double tol;


class PeptidePosition
{
public:
  PeptidePosition():first(0),last(0),length(0),nmc(0) {}
  PeptidePosition(unsigned f, unsigned l, unsigned len, unsigned n){
    first = f;
    last = l;
    length = len;
    nmc = n;
  }
  ~PeptidePosition(){}

  unsigned first, last, length, nmc;

}; // class PeptidePosition


class Peak
{
public:
  Peak():moz(0.0),intensity(0.0),charge(0) {}
  Peak(const double m, const double i, const int c){
    moz = m;
    intensity = i;
    charge = c;
  }
  ~Peak(){}

  double moz, intensity;
  int charge;

}; // class Peak


bool operator<(const Peak& a, const Peak& b)
{
  return a.moz < b.moz;

} // operator<(const Peak&, const Peak&)


class ExpPeptide
{
public:
  ExpPeptide(){
    description = "";
  }
  ~ExpPeptide(){}

  Peak parentIon;
  vector<Peak> fragments;
  string description;
  unsigned order;

}; // class ExpPeptide


bool operator<(const ExpPeptide& a, const ExpPeptide& b)
{
  return a.parentIon.moz < b.parentIon.moz;

} // operator<(const ExpPeptide&, const ExpPeptide&)


class Mass2Pept
{
public:
  Mass2Pept(){}
  Mass2Pept(const double m, ExpPeptide* ep){
    mass = m;
    expPeptide = ep;
  }
  ~Mass2Pept(){};

  double mass;
  ExpPeptide* expPeptide;

}; // class Mass2Pept


bool operator<(const Mass2Pept& a, const Mass2Pept& b)
{
  return a.mass < b.mass;

} // operator<(const Mass2Pept&, const Mass2Pept&)


class PeptideMatch
{
public:
  PeptideMatch(){
    ac = "";
    sequence = "";
    pos = 0;
    score = 0.0;
    pValue = 1.0;
    expPeptide = 0;
    first = last = 0;
  }
  PeptideMatch(const string& a, const fstream::pos_type p, const string& s, const double sc, ExpPeptide* ep, const unsigned f, const unsigned l){
    ac = a;
    pos = p;
    score = sc;
    pValue = 1.0;
    sequence = s;
    expPeptide = ep;
    first = f;
    last = l;
  }
  ~PeptideMatch(){}

  double score, pValue;
  string ac, sequence;
  ExpPeptide* expPeptide;
  fstream::pos_type pos;
  unsigned first, last;

}; // class PeptideMatch


bool operator<(const PeptideMatch& a, const PeptideMatch& b)
{
  return a.score < b.score;

} // operator<(const PeptideMatch&, const PeptideMatch&)


class ProteinMatch
{
public:
  ProteinMatch(){
    ac = id = descr = sequence = "";
    pos = 0;
    score = 0.0;
    coverage = 0.0;
  }
  ProteinMatch(const string& a, const fstream::pos_type p){
    ac = a;
    pos = p;
    score = 0.0;
    id = sequence = "";
    coverage = 0.0;
  }
  ~ProteinMatch(){}

  double score, coverage;
  string ac, id, descr, sequence;
  vector<int> peptMatch;
  fstream::pos_type pos;

}; // class ProteinMatch


bool operator<(const ProteinMatch& a, const ProteinMatch& b)
{
  return a.score < b.score;

} // operator<(const ProteinMatch&, const ProteinMatch&)


class TheoreticalFragmentation
{
public:
  TheoreticalFragmentation(){}
  ~TheoreticalFragmentation(){}

  string type;
  vector<double> moz;

}; // TheoreticalFragmentation


 unsigned startWith(string& s, char* b)
{
  unsigned l = strlen(b);
  if (s.substr(0, l) == b)
    return l;
  else
    return 0;

} // startWith


bool startWithANumber(string& s)
{
  string::size_type pos = s.find_first_of("0123456789");
  return pos != string::npos;

} // startWithANumber


void readMgf(const string mgf, vector<ExpPeptide*>& expPeptides)
{
  string title;
  double pepMoz, pepIntens, fragMoz, fragIntens;
  int charge;
  Peak frag;
  bool inIon = false;
  ExpPeptide* ep;
  unsigned order = 0;
  
  ifstream pkfile(mgf.c_str());
  string line;
  unsigned v;
  getline(pkfile, line);
  while (pkfile.good()){
    if ((v = startWith(line, "BEGIN IONS"))){
      ep = new ExpPeptide();
      inIon = true;
    }
    else if ((v = startWith(line, "TITLE="))){
      title = line.substr(v);
      ep->description = title;
    }
    else if ((v = startWith(line, "PEPMASS="))){
      istringstream in(line.substr(v));
      in >> pepMoz >> pepIntens;
      ep->parentIon.moz = pepMoz;
      ep->parentIon.intensity = pepIntens;
      charge = 0;
    }
    else if ((v = startWith(line, "CHARGE="))){
      if (line.substr(v) == "1+")
	charge = 1;
      else if (line.substr(v) == "2+")
	charge = 2;
      else if (line.substr(v) == "3+")
	charge = 3;
      else if (line.substr(v) == "4+")
	charge = 4;
      else
	charge = 0;
    }      
    else if (inIon && startWithANumber(line)){
      istringstream in(line.substr(v));
      in >> fragMoz >> fragIntens;
      frag.moz = fragMoz;
      frag.intensity = fragIntens;
      frag.charge = 0;
      ep->fragments.push_back(frag);
    }
    else if (startWith(line, "END IONS")){
      ep->parentIon.charge = charge;
      ep->order = order++;
      sort(ep->fragments.begin(), ep->fragments.end()); // fragment masses in ascending order
      expPeptides.push_back(ep);
      inIon = false;
    }

    getline(pkfile, line);
  }

} // readMgf


void readAAMasses(vector<double>& aaMasses)
{
  aaMasses.assign('Z', -1.0e10);
  aaMasses['A'] = 71.03711;
  aaMasses['R'] = 156.10111;
  aaMasses['N'] = 114.04293;
  aaMasses['D'] = 115.02694;
  aaMasses['C'] = 103.00919;
  aaMasses['E'] = 129.04259;
  aaMasses['Q'] = 128.05858;
  aaMasses['G'] = 57.02146;
  aaMasses['H'] = 137.05891;
  aaMasses['I'] = 113.08406;
  aaMasses['L'] = 113.08406;
  aaMasses['K'] = 128.09496;
  aaMasses['M'] = 131.04049;
  aaMasses['F'] = 147.06841;
  aaMasses['P'] = 97.05276;
  aaMasses['S'] = 87.03203;
  aaMasses['T'] = 101.04768;
  aaMasses['W'] = 186.07931;
  aaMasses['Y'] = 163.06333;
  aaMasses['V'] = 99.06841;

  aaMasses['C'] += 57.02146; // iodoacetamide
  protonMass = 1.00728;
  hydrogenMass = 1.007825;
  oxygenMass = 15.994915;
  carbonMass = 12.000000;
  nitrogenMass = 14.003074;
  ammoniaMass = nitrogenMass+3.0*hydrogenMass;
  waterMass = 2.0*hydrogenMass+oxygenMass;

} // readAAMasses


double getPeptideMass(const string& protein, const PeptidePosition& pos)
{
  // Computes a peptide mass
  double mass = waterMass;
  for (unsigned i = pos.first; i <= pos.last; i++)
    mass += aaMasses[protein[i]];
  return mass;

} // getPeptideMass


double getPeptideMass(const string& peptide)
{
  // Computes a peptide mass
  double mass = waterMass;
  for (unsigned i = 0; i < peptide.length(); i++)
    mass += aaMasses[peptide[i]];
  return mass;

} // getPeptideMass


void digestByTrypsin(const string& protein, unsigned nmc, vector<PeptidePosition>& pept)
{
  // Digestion by trypsin with a maximum of nmc missed cleavages in a peptide. The
  // peptides are returned as a list of sequence position in the protein variable.

  // Forces size=0 in case previous positions were still in pept
  pept.resize(0);

  // Computes the position of peptides without missed cleavage
  unsigned previous = 0;
  for (unsigned i = 0; i < protein.length()-1; i++)
    if (((protein[i] == 'K') || (protein[i] == 'R')) && (protein[i+1] != 'P')){
      pept.push_back(PeptidePosition(previous, i, i-previous+1, 0));
      previous = i+1;
    }
  pept.push_back(PeptidePosition(previous, protein.length()-1, protein.length()-previous, 0));

  // Computes the position of peptides with up to nmc missed cleavages
  unsigned numPept = pept.size();
  for (unsigned i = 0; i < numPept-1; i++)
    for (unsigned j = 1; (j <= nmc) && (i+j < numPept); j++)
      pept.push_back(PeptidePosition(pept[i].first, pept[i+j].last, pept[i+j].last-pept[i].first+1, j));

} // digestByTrypsin


// Builds an index for retrieving experimental peptides when compared to theoretical masses
void buildMassIndex(vector<Mass2Pept>& massIndex, const vector<ExpPeptide*>& expPeptides)
{
  Mass2Pept m2p;
  for (unsigned i = 0; i < expPeptides.size(); i++)
    if (expPeptides[i]->parentIon.charge == 0)
      for (int z = 2; z <= 3; z++){ // consider charges 2 and 3 only (90-95% of the data usually)
	m2p.mass = z*(expPeptides[i]->parentIon.moz-protonMass);
	m2p.expPeptide = expPeptides[i];
	massIndex.push_back(m2p);
      }
    else{
      m2p.mass = expPeptides[i]->parentIon.charge*(expPeptides[i]->parentIon.moz-protonMass);
      m2p.expPeptide = expPeptides[i];
      massIndex.push_back(m2p);
    }

  sort(massIndex.begin(), massIndex.end());

} // buildMassIndex


void computeTheoSpectrum(const string& peptSeq, vector<TheoreticalFragmentation>& theoSpectrum)
{
  theoSpectrum.resize(9);
  for (unsigned i = 0; i < theoSpectrum.size(); i++)
    theoSpectrum[i].moz.resize(0);

  theoSpectrum[0].type = "a";
  theoSpectrum[1].type = "b";
  theoSpectrum[2].type = "b-NH3";
  theoSpectrum[3].type = "b-H2O";
  theoSpectrum[4].type = "b++";
  double m = hydrogenMass;
  bool waterLoss = false;
  bool ammoniaLoss = false;
  for (unsigned i = 0; i < peptSeq.length(); i++){
    m += aaMasses[peptSeq[i]];
    if ((peptSeq[i] == 'S') || (peptSeq[i] == 'T'))
      waterLoss = true;
    if ((peptSeq[i] == 'N') || (peptSeq[i] == 'Q') || (peptSeq[i] == 'R'))
      ammoniaLoss = true;
    if ((i > 0) && (i < peptSeq.length()-1)){
      theoSpectrum[0].moz.push_back(m-carbonMass-oxygenMass);
      theoSpectrum[1].moz.push_back(m);
      theoSpectrum[2].moz.push_back(ammoniaLoss ? m-ammoniaMass : -1.0);
      theoSpectrum[3].moz.push_back(waterLoss ? m-waterMass : -1.0);
      theoSpectrum[4].moz.push_back((m+protonMass)*0.5);
    }
    else
      for (unsigned i = 0; i <= 4; i++)
	theoSpectrum[i].moz.push_back(-1.0);
  }

  theoSpectrum[5].type = "y";
  theoSpectrum[6].type = "y-NH3";
  theoSpectrum[7].type = "y-H2O";
  theoSpectrum[8].type = "y++";
  m = waterMass+protonMass;
  waterLoss = ammoniaLoss = false;
  for (int i = peptSeq.length()-1; i >= 0; i--){
    m += aaMasses[peptSeq[i]];
    if ((peptSeq[i] == 'S') || (peptSeq[i] == 'T'))
      waterLoss = true;
    if ((peptSeq[i] == 'N') || (peptSeq[i] == 'Q') || (peptSeq[i] == 'R'))
      ammoniaLoss = true;
    if (i > 0){
      theoSpectrum[5].moz.push_back(m);
      theoSpectrum[6].moz.push_back(ammoniaLoss ? m-ammoniaMass : -1.0);
      theoSpectrum[7].moz.push_back(waterLoss ? m-waterMass : -1.0);
      theoSpectrum[8].moz.push_back((m+protonMass)*0.5);
    }
    else
      for (unsigned i = 5; i <= 8; i++)
	theoSpectrum[i].moz.push_back(-1.0);
  }

} // computeTheoSpectrum


void computeSpMatch(vector<vector<int> >& spMatch, vector<TheoreticalFragmentation>& theoSpectrum, ExpPeptide* ep)
{
  spMatch.resize(theoSpectrum.size());
  for (unsigned frag = 0; frag < theoSpectrum.size(); frag++){
    spMatch[frag].resize(0);
    for (unsigned i = 0; i < theoSpectrum[frag].moz.size(); i++){
      int matchIndex = -1;
      if (theoSpectrum[frag].moz[i] != -1.0){
	double theoMoz = theoSpectrum[frag].moz[i];
	if ((theoMoz >= minMass) && (theoMoz <= maxMass)){
	  // Dichotomic search for the closest experimental moz
	  int left = 0;
	  int right = ep->fragments.size()-1;
	  int middle;
	  while (right >= left){
	    middle = (right+left)/2;
	    if (ep->fragments[middle].moz >= theoMoz)
	      right = middle-1;
	    if (ep->fragments[middle].moz <= theoMoz)
	      left = middle+1;
	  }

	  int closest;
	  if (left-right == 2)
	    // Found the exact moz
	    closest = middle;
	  else if (right == -1)
	    // Search for a moz smaller than the smallest moz, return the smallest
	    closest = 0;
	  else if (left == int(theoSpectrum[frag].moz.size()))
	    // Search for a moz that is larger than the largest moz, return the largest
	    closest = theoSpectrum[frag].moz.size()-1;
	  else
	    // Normal case
	    closest = (ep->fragments[left].moz-theoMoz < theoMoz-ep->fragments[right].moz) ? left : right;

	  double expMoz = ep->fragments[closest].moz;
	  if (fabs(theoMoz-expMoz)/(theoMoz+expMoz)*2.0 <= tol)
	    // The closest experimental moz falls within tolerance tol, keep it
	    matchIndex = closest;
	}
      }
      spMatch[frag].push_back(matchIndex);
    }
  }

} // computeSpMatch


double computeSPCScore(const vector<vector<int> >& spMatch, const vector<TheoreticalFragmentation>& theoSpectrum, ExpPeptide* ep, const string& peptSeq)
{
  double score = 0.0;
  for (unsigned i = 0; i < spMatch.size(); i++)
    for (unsigned j = 0; j < spMatch[i].size(); j++)
      if (spMatch[i][j] != -1)
	score += 1.0;
  return score;

} // computeSPCScore


void matchMSMSSpectra(const string& peptSeq, ExpPeptide* ep, const string& scoring, vector<PeptideMatch>& peptideMatches, const string& ac, const fstream::pos_type pos, unsigned first, unsigned last)
{
  // Theoretical fragmentation
  static vector<TheoreticalFragmentation> theoSpectrum;
  computeTheoSpectrum(peptSeq, theoSpectrum);

  // Spectrum match
  static vector<vector<int> > spMatch;
  computeSpMatch(spMatch, theoSpectrum, ep);

  // Score
  double score;
  if (scoring == "spc"){
    score = computeSPCScore(spMatch, theoSpectrum, ep, peptSeq);
    if (score >= 1.5*peptSeq.length()){ // BE CAREFUL to set a threshold high enough to avoid memory full crashes
      PeptideMatch pm(ac, pos, peptSeq, score, ep, first, last);
      peptideMatches.push_back(pm);
    }
  }

} // matchMSMSSpectra


void searchFastaFile(vector<PeptideMatch>& peptideMatches, const string fasta, unsigned nmc, const vector<Mass2Pept>& massIndex, const string& scoring)
{
  vector<PeptidePosition> pept;

  // Processes the entire file of protein sequences
  string line, protein, ac, id;
  ifstream fastaFile(fasta.c_str());
  fstream::pos_type pos = fastaFile.tellg(), npos;
  getline(fastaFile, line);
  int v = line.find(' ');
  ac = line.substr(1, v-1);
  id = line.substr(v+5, line.find(' ', v+5)-v-5);
  while (fastaFile.good()){
    protein = "";
    do{
      npos = fastaFile.tellg();
      getline(fastaFile, line);
      if (line[0] == '>')
	break;
      else
	protein += line;
    } while (fastaFile.good());

    // Digests and compares the peptides with experimental data
    digestByTrypsin(protein, nmc, pept);
    for (unsigned i = 0; i < pept.size(); i++){
      double theoMass = getPeptideMass(protein, pept[i]);
      if ((theoMass >= minMass) && (theoMass <= maxMass)){

	// Dichotomic search to find the closest experimental mass
	int left = 0;
	int right = massIndex.size()-1;
	int middle;
	while (right >= left){
	  middle = (right+left)/2;
	  if (massIndex[middle].mass >= theoMass)
	    right = middle-1;
	  if (massIndex[middle].mass <= theoMass)
	    left = middle+1;
	}

	unsigned closest;
	if (left-right == 2)
	  // Found the exact mass
	  closest = middle;
	else if (right == -1)
	  // Search for a mass smaller than the smallest, return the smallest
	  closest = 0;
	else if (left == int(massIndex.size()))
	  // Search for a mass that is larger than the largest mass, return the largest
	  closest = massIndex.size()-1;
	else
	  // Normal case
	  closest = (massIndex[left].mass-theoMass < theoMass-massIndex[right].mass) ? left : right;

	// Compares with close enough experimental masses
	string peptSeq = protein.substr(pept[i].first, pept[i].length);
	for (unsigned j = closest; (j >= 0) && (massIndex[j].mass >= theoMass*(1.0-tol)); j--)
	  matchMSMSSpectra(peptSeq, massIndex[j].expPeptide, scoring, peptideMatches, ac, pos, pept[i].first, pept[i].last);
	for (unsigned j = closest+1; (j < massIndex.size()) && (massIndex[j].mass <= theoMass*(1.0+tol)); j++)
	  matchMSMSSpectra(peptSeq, massIndex[j].expPeptide, scoring, peptideMatches, ac, pos, pept[i].first, pept[i].last);
      }
    }

    // Next protein sequence
    if (fastaFile.good()){
      v = line.find(' ');
      ac = line.substr(1, v-1);
      id = line.substr(v+5, line.find(' ', v+5)-v-5);
      pos = npos;
    }
  }

} // searchFastaFile


void groupPeptideMatches(vector<ProteinMatch>& protMatches, const vector<PeptideMatch>& peptideMatches, const string& fasta)
{
  ProteinMatch pm;
  map<string, unsigned> acToProtMatch;
  for (unsigned i = 0; i < peptideMatches.size(); i++){
    unsigned protIndex;
    if (acToProtMatch.find(peptideMatches[i].ac) == acToProtMatch.end()){
      // First time we encounter this AC, create a new protein match
      pm.ac = peptideMatches[i].ac;
      pm.pos = peptideMatches[i].pos;
      protMatches.push_back(pm);
      protIndex = protMatches.size()-1;
      acToProtMatch[peptideMatches[i].ac] = protIndex;
    }
    else
      protIndex = acToProtMatch[peptideMatches[i].ac];

    // Adds the peptide match numkber i to the list for the protein
    protMatches[protIndex].peptMatch.push_back(i);
  }

  // Compute protein coverages and scores, loads descriptions and sequences (descriptions start with \\DE=)
  ifstream fastaFile(fasta.c_str());
  vector<bool> covered;
  string sequence, line;
  map<string, double> already;
  for (unsigned i = 0; i < protMatches.size(); i++){
    // Loads description and sequence
    fastaFile.seekg(protMatches[i].pos);
    getline(fastaFile, line);
    int v = line.find(' ');
    int w = line.find(' ', v+5);
    protMatches[i].id = line.substr(v+5, w-v-5);
    v = line.find("\\DE=");
    protMatches[i].descr = line.substr(w+5, line.length()-w-5);
    sequence = "";
    do{
      getline(fastaFile, line);
      if (line[0] == '>')
	break;
      else
	sequence += line;
    } while (fastaFile.good());
    protMatches[i].sequence = sequence;

    // Computes coverage and score
    already.clear();
    covered.resize(sequence.length());
    for (unsigned j = 0; j < covered.size(); j++)
      covered[i] = false;
    for (unsigned j = 0; j < protMatches[i].peptMatch.size(); j++){
      // Flags matched parts
      for (unsigned k = peptideMatches[protMatches[i].peptMatch[j]].first; k <= peptideMatches[protMatches[i].peptMatch[j]].last; k++)
	covered[k] = true;
      // Distinct peptides highest scores
      if (already.find(peptideMatches[protMatches[i].peptMatch[j]].sequence) == already.end())
	already[peptideMatches[protMatches[i].peptMatch[j]].sequence] = peptideMatches[protMatches[i].peptMatch[j]].score;
      else if (already[peptideMatches[protMatches[i].peptMatch[j]].sequence] < peptideMatches[protMatches[i].peptMatch[j]].score)
	already[peptideMatches[protMatches[i].peptMatch[j]].sequence] = peptideMatches[protMatches[i].peptMatch[j]].score;
    }
    // Coverage computation
    unsigned tot = 0;
    for (unsigned j = 0; j < covered.size(); j++)
      if (covered[j])
	tot++;
    protMatches[i].coverage = static_cast<double>(tot)/sequence.length();
    // Score computation
    protMatches[i].score = 0.0;
    for(map<string, double>::const_iterator si = already.begin(); si != already.end(); si++)
      protMatches[i].score += si->second;

    // Sorts peptide matches
    sort(protMatches[i].peptMatch.begin(), protMatches[i].peptMatch.end());
  }
  sort(protMatches.begin(), protMatches.end());
    
} // groupPeptideMatches


void outputProteinMatches(const vector<ProteinMatch>& protMatches, const vector<PeptideMatch>& peptideMatches)
{
  cout<<"Identified proteins:\n\n";
  for (int i = protMatches.size()-1; i >= 0; i--){
    cout<<protMatches[i].score<<"  "<<protMatches[i].ac<<" "<<protMatches[i].id<<" "<<protMatches[i].descr<<endl;
    cout<<"    "<<protMatches[i].peptMatch.size()<<" peptides, coverage="<<protMatches[i].coverage<<endl;
    for (int j = protMatches[i].peptMatch.size()-1; j >= 0; j--)
      cout<<"    "<<peptideMatches[protMatches[i].peptMatch[j]].sequence<<" "<<peptideMatches[protMatches[i].peptMatch[j]].score<<" spectrum="<<peptideMatches[protMatches[i].peptMatch[j]].expPeptide->order<<endl;
    cout<<endl;
  }

} // outputProteinMatches


void usage()
{
  cerr << "Usage: msmsDBSearch [options] -fasta <filename> -mgf <filename>\n\nOptions are:\n";
  cerr << "-help\n";
  cerr << "-verbose                         prints more details about the computation\n";
  cerr << "-fasta <filename>                a protein sequence sequence database in the fasta format\n";
  cerr << "-mgf <filename>                  experimental MS/MS data in the mgf format\n";
  cerr << "-nmc <int>                       maximum number of missed cleavages, default is 1\n";
  cerr << "-minmass <float>                 minimum mass considered in Daltons, default is 200\n";
  cerr << "-maxmass <float>                 maximum mass considered in Daltons, default 3500\n";
  cerr << "-delta <float>                   mass tolerance in ppm, default is 50\n";
  cerr << "-scoring <string>                scoring function name (spc)\n\n";
  exit(0);

} // usage


int main(int argc, char* argv[])
{
  string fasta, mgf;
  unsigned nmc=1;
  string scoring = "spc";
  double delta = 800.0;

  readAAMasses(aaMasses);

  // Scans the command line
  for (int i = 1; i < argc; i++)
  {
    if (strcmp(argv[i], "-help") == 0)
      usage();
    else if ((strcmp(argv[i], "-fasta") == 0) && (i < argc-1))
      fasta = string(argv[++i]);
    if ((strcmp(argv[i], "-mgf") == 0) && (i < argc-1))
      mgf = string(argv[++i]);
    else if ((strcmp(argv[i], "-nmc") == 0) && (i < argc-1))
      nmc = atoi(argv[++i]) >= 0 ? atoi(argv[i]) : 0;
    else if ((strcmp(argv[i], "-minmass") == 0) && (i < argc-1))
      minMass = atof(argv[++i]);
    else if ((strcmp(argv[i], "-maxmass") == 0) && (i < argc-1))
      maxMass = atof(argv[++i]);
    else if ((strcmp(argv[i], "-delta") == 0) && (i < argc-1))
      delta = atof(argv[++i]);
    else if ((strcmp(argv[i], "-scoring") == 0) && (i < argc-1))
      scoring = string(argv[++i]);
    else if (strcmp(argv[i], "-verbose") == 0)
      verbose = 1;
  }
  tol = delta/1.0e6;

  // Reads experimental data
  cerr<<"Reading...\n";
  vector<ExpPeptide*> expPeptides;
  readMgf(mgf, expPeptides);
  vector<Mass2Pept> massIndex;
  buildMassIndex(massIndex, expPeptides);

  // Searches the DB
  cerr<<"Searching...\n";
  vector<PeptideMatch> peptideMatches;
  searchFastaFile(peptideMatches, fasta, nmc, massIndex, scoring);
  sort(peptideMatches.begin(), peptideMatches.end());

  // Groups peptide matches
  cerr<<"Grouping...\n";
  vector<ProteinMatch> protMatches;
  groupPeptideMatches(protMatches, peptideMatches, fasta);

  // Print results
  outputProteinMatches(protMatches, peptideMatches);

  return 0;

} // main
