# Supplementary material for: Introduction to Computational Proteomics
Source: PLoS Comput Biol. 2007 Jul 27;3(7):e114. doi: 10.1371/journal.pcbi.0030114 (PMC1933459; doi:10.1371/journal.pcbi.0030114)
Supplement: Text S6 — An example mass list for MS/MS searching (in mgf format, SWISS-PROT ID: ENO_YEAST). (22 KB TXT) [file pcbi.0030114.sd006.txt]

# 
# MS.UncentroidingHalfWidth = 0.2
# MS.UncentroidingPointsPerDa = 10
# MS.RegriddingPointsPerDa = 10
# MS.AggregationMethod = 1
# MS.MinPeakCount = 1
# MS.MaxPeakCharge = 1
# MSMS.UncentroidingHalfWidth = 0.2
# MSMS.UncentroidingPointsPerDa = 10
# MSMS.RegriddingPointsPerDa = 10
# MSMS.AggregationMethod = 2
# MSMS.MinPeakCount = 10
# MSMS.MaxPeakCharge = 1
# MSMS.UsePrecursorAsMaxCharge = 0
# MSMS.PrecursorChargeSources = 0
# MSMS.PrecursorDefaultCharges = 1
# MSMS.RedeterminePrecursorMZ = 0
# MSMS.PrecursorMZTolerance = 3
# MSMS.IgnoreSingleChargedPrecursor = 0
# TimeDomain.MinPrecursorMass = 500
# TimeDomain.MaxPrecursorMass = 5000
# TimeDomain.PrecursorGroupingTolerance = 1
# TimeDomain.MaxIntermediateScans = 1
# TimeDomain.MinScansInGroup = 1
# PeakSelection.FilteringThreshold = 0.7
# PeakSelection.MinFilteringPeakMZ = 50
# PeakSelection.MaxFilteringPeakMZ = 100000
# PeakSelection.FilteringMinSNRatio = 2
# PeakSelection.MinPeakWidth = 0.01
# PeakSelection.ExpectedPeakWidth = 0.1
# PeakSelection.MaxPeakWidth = 1
# PeakSelection.MaxIterations = 500
# PeakSelection.RejectWidthOutliers = 0
# PeakSelection.BaselineCorrection = 0
# 
BEGIN IONS
TITLE=Scan 1 (rt=0)
PEPMASS=1159.655 0
CHARGE=1+
72.071025	49514.529
86.090287	94727.97
102.0555	29305.31
110.06992	206905.02
123.06711	5300.1154
129.10636	15135.635
136.08015	34952.141
143.13165	5960.264
145.07313	9678.1577
147.11129	12254.974
155.09872	9497.7911
165.08445	6970.264
166.07399	10730.469
171.12025	44118.969
178.17075	10487.489
192.08488	4762.3434
201.13501	7477.3773
207.10947	12750.81
217.09918	17426.182
224.14221	8099.0771
235.11813	3637.5808
240.16701	16583.612
252.1252	31996.282
256.12244	15557.951
258.16291	29819.856
260.22006	9438.9065
263.19127	7532.42
273.15576	21697.05
274.12351	19905.239
284.13059	10782.737
301.14975	15413.773
359.23563	5559.877
374.24139	26564.664
387.21669	36009.524
400.19652	8389.6903
415.22805	20390.844
458.3094	18200.727
511.30953	141517.37
595.43364	9252.6923
674.36463	89775.728
758.39785	64858.79
773.41476	34498.582
786.36518	89233.553
876.61085	10842.144
900.38237	107977.7
948.95778	10063.989
989.47992	29897.017
1013.4403	105990.33
1031.4193	28580.133
1046.4238	28853.045
1103.2611	8019.8886
1159.9469	570399.21
1175.6467	7405.382
END IONS


# 
# MS.UncentroidingHalfWidth = 0.2
# MS.UncentroidingPointsPerDa = 10
# MS.RegriddingPointsPerDa = 10
# MS.AggregationMethod = 1
# MS.MinPeakCount = 1
# MS.MaxPeakCharge = 1
# MSMS.UncentroidingHalfWidth = 0.2
# MSMS.UncentroidingPointsPerDa = 10
# MSMS.RegriddingPointsPerDa = 10
# MSMS.AggregationMethod = 2
# MSMS.MinPeakCount = 10
# MSMS.MaxPeakCharge = 1
# MSMS.UsePrecursorAsMaxCharge = 0
# MSMS.PrecursorChargeSources = 0
# MSMS.PrecursorDefaultCharges = 1
# MSMS.RedeterminePrecursorMZ = 0
# MSMS.PrecursorMZTolerance = 3
# MSMS.IgnoreSingleChargedPrecursor = 0
# TimeDomain.MinPrecursorMass = 500
# TimeDomain.MaxPrecursorMass = 5000
# TimeDomain.PrecursorGroupingTolerance = 1
# TimeDomain.MaxIntermediateScans = 1
# TimeDomain.MinScansInGroup = 1
# PeakSelection.FilteringThreshold = 0.7
# PeakSelection.MinFilteringPeakMZ = 50
# PeakSelection.MaxFilteringPeakMZ = 100000
# PeakSelection.FilteringMinSNRatio = 2
# PeakSelection.MinPeakWidth = 0.01
# PeakSelection.ExpectedPeakWidth = 0.1
# PeakSelection.MaxPeakWidth = 1
# PeakSelection.MaxIterations = 500
# PeakSelection.RejectWidthOutliers = 0
# PeakSelection.BaselineCorrection = 0
# 
BEGIN IONS
TITLE=Scan 1 (rt=0)
PEPMASS=1224.6215 0
CHARGE=1+
70.059618	7212.3198
72.079331	5781.7775
84.081935	18963.824
86.090856	11454.369
87.057785	26067.8
102.0579	42376.794
110.07841	268738.73
120.08767	26669.861
129.09812	32569.832
159.10828	6541.4459
175.13336	4627.9177
187.10534	14542.541
195.10764	20577.284
202.12252	3509.6396
226.1391	5143.5798
234.15092	9598.2552
247.16053	10358.977
258.14588	46918.461
275.16067	15222.611
301.18365	10610.611
310.14698	13043.455
327.16759	11170.104
372.2152	21231.273
438.21703	16576.517
447.24462	9827.4878
456.25437	11012.041
491.29191	13226.426
519.25563	10459.28
569.33705	116920.89
628.33185	44656.158
656.32543	61145.104
706.3822	62691.362
765.37999	69130.949
793.35377	100528.76
850.36071	22602.195
853.43099	31106.324
965.3687	78278.387
967.5535	46293.645
1045.6572	7836.5054
1070.9007	8185.1553
1093.396	57894.468
1111.3698	21685.099
1224.9655	437279.9
1226.9209	136850.46
1290.8808	2783.1507
END IONS


# 
# MS.UncentroidingHalfWidth = 0.2
# MS.UncentroidingPointsPerDa = 10
# MS.RegriddingPointsPerDa = 10
# MS.AggregationMethod = 1
# MS.MinPeakCount = 1
# MS.MaxPeakCharge = 1
# MSMS.UncentroidingHalfWidth = 0.2
# MSMS.UncentroidingPointsPerDa = 10
# MSMS.RegriddingPointsPerDa = 10
# MSMS.AggregationMethod = 2
# MSMS.MinPeakCount = 10
# MSMS.MaxPeakCharge = 1
# MSMS.UsePrecursorAsMaxCharge = 0
# MSMS.PrecursorChargeSources = 0
# MSMS.PrecursorDefaultCharges = 1
# MSMS.RedeterminePrecursorMZ = 0
# MSMS.PrecursorMZTolerance = 3
# MSMS.IgnoreSingleChargedPrecursor = 0
# TimeDomain.MinPrecursorMass = 500
# TimeDomain.MaxPrecursorMass = 5000
# TimeDomain.PrecursorGroupingTolerance = 1
# TimeDomain.MaxIntermediateScans = 1
# TimeDomain.MinScansInGroup = 1
# PeakSelection.FilteringThreshold = 0.7
# PeakSelection.MinFilteringPeakMZ = 50
# PeakSelection.MaxFilteringPeakMZ = 100000
# PeakSelection.FilteringMinSNRatio = 2
# PeakSelection.MinPeakWidth = 0.01
# PeakSelection.ExpectedPeakWidth = 0.1
# PeakSelection.MaxPeakWidth = 1
# PeakSelection.MaxIterations = 500
# PeakSelection.RejectWidthOutliers = 0
# PeakSelection.BaselineCorrection = 0
# 
BEGIN IONS
TITLE=Scan 1 (rt=0)
PEPMASS=1286.7502 0
CHARGE=1+
70.062354	74209.57
72.078045	147952.66
74.056655	8741.0422
86.097263	126506.3
87.054938	46625.96
101.07496	75199.796
110.06796	11244.294
115.07214	8911.6244
120.09153	28618.567
129.11478	25715.426
132.08795	14828.381
141.11611	28247.867
147.12958	31278.917
169.11531	93374.179
173.1583	10712.388
186.14629	131047.65
197.13651	22100.294
202.11164	7303.513
214.1494	130909.05
219.1541	20361.521
226.12964	11256.858
230.11308	53264.106
240.17095	26974.097
243.14473	38192.901
246.20236	22726.913
270.18554	6522.2445
272.20849	8829.3299
282.20385	22865.343
316.21023	50725.924
329.1962	69146.022
342.21965	77954.239
347.24054	34202.518
359.24051	10239.278
387.25648	13298.976
393.27664	17175.13
410.25715	15722.435
415.26556	17314.983
426.21938	14908.188
443.24898	149416.26
476.29586	9038.2235
497.29711	9505.1796
514.30764	17658.309
525.28278	9167.9838
542.30584	108533.34
561.37169	457937.02
563.30669	148593.73
613.34668	56663.093
627.36277	13319.88
632.40584	229696.97
655.37947	61462.439
676.42999	55162.388
726.41003	90478.919
745.49301	86209.889
777.47104	50923.758
834.47692	104190.77
844.54093	61187.03
947.53665	57935.93
959.55081	36706.067
977.48618	24675.707
1041.5179	34161.212
1074.5768	56260.151
1093.7034	13682.057
1140.547	31306.85
1176.636	11913.499
1289.084	93238.519
1296.8629	18417.96
END IONS


# 
# MS.UncentroidingHalfWidth = 0.2
# MS.UncentroidingPointsPerDa = 10
# MS.RegriddingPointsPerDa = 10
# MS.AggregationMethod = 1
# MS.MinPeakCount = 1
# MS.MaxPeakCharge = 1
# MSMS.UncentroidingHalfWidth = 0.2
# MSMS.UncentroidingPointsPerDa = 10
# MSMS.RegriddingPointsPerDa = 10
# MSMS.AggregationMethod = 2
# MSMS.MinPeakCount = 10
# MSMS.MaxPeakCharge = 1
# MSMS.UsePrecursorAsMaxCharge = 0
# MSMS.PrecursorChargeSources = 0
# MSMS.PrecursorDefaultCharges = 1
# MSMS.RedeterminePrecursorMZ = 0
# MSMS.PrecursorMZTolerance = 3
# MSMS.IgnoreSingleChargedPrecursor = 0
# TimeDomain.MinPrecursorMass = 500
# TimeDomain.MaxPrecursorMass = 5000
# TimeDomain.PrecursorGroupingTolerance = 1
# TimeDomain.MaxIntermediateScans = 1
# TimeDomain.MinScansInGroup = 1
# PeakSelection.FilteringThreshold = 0.7
# PeakSelection.MinFilteringPeakMZ = 50
# PeakSelection.MaxFilteringPeakMZ = 100000
# PeakSelection.FilteringMinSNRatio = 2
# PeakSelection.MinPeakWidth = 0.01
# PeakSelection.ExpectedPeakWidth = 0.1
# PeakSelection.MaxPeakWidth = 1
# PeakSelection.MaxIterations = 500
# PeakSelection.RejectWidthOutliers = 0
# PeakSelection.BaselineCorrection = 0
# 
BEGIN IONS
TITLE=Scan 1 (rt=0)
PEPMASS=1374.6743 0
CHARGE=1+
86.089327	248778.76
86.094601	197803.28
102.04929	24409.254
120.08035	117823.47
129.09885	20831.634
130.09242	10086.394
134.03248	26983.565
143.12069	38833.624
147.11438	41385.462
157.08288	13442.97
159.09977	20133.839
171.11866	83066.527
175.07923	11812.387
205.07767	14002.911
213.13971	12944.463
217.08972	21291.362
229.1372	29339.08
233.07648	19445.071
249.09955	35043.059
256.12068	22130.895
267.17555	6560.7673
277.0826	45737.365
286.17485	82098.421
294.20151	48875.712
304.14874	19467.261
320.12046	12396.347
348.13341	29617.64
355.20401	8612.7179
390.18948	10316.264
399.28343	52384.837
435.16418	14545.575
441.2774	43372.461
447.2253	26986.221
451.20096	9761.1021
518.22051	34324.222
570.31021	71375.433
657.3385	98820.911
744.3625	114251.01
815.4122	64929.021
869.44207	11545.784
934.37316	80793.039
976.38823	112620.89
1081.4396	49895.742
1091.4161	52083.053
1145.494	17358.464
1148.766	11463.568
1169.6139	8453.8575
1204.4538	37141.647
1228.4305	20964.788
1261.4143	46629.728
1315.0754	9796.4727
1350.8635	16176.637
1396.4375	8594.1218
1406.7186	7958.7172
END IONS


# 
# MS.UncentroidingHalfWidth = 0.2
# MS.UncentroidingPointsPerDa = 10
# MS.RegriddingPointsPerDa = 10
# MS.AggregationMethod = 1
# MS.MinPeakCount = 1
# MS.MaxPeakCharge = 1
# MSMS.UncentroidingHalfWidth = 0.2
# MSMS.UncentroidingPointsPerDa = 10
# MSMS.RegriddingPointsPerDa = 10
# MSMS.AggregationMethod = 2
# MSMS.MinPeakCount = 10
# MSMS.MaxPeakCharge = 1
# MSMS.UsePrecursorAsMaxCharge = 0
# MSMS.PrecursorChargeSources = 0
# MSMS.PrecursorDefaultCharges = 1
# MSMS.RedeterminePrecursorMZ = 0
# MSMS.PrecursorMZTolerance = 3
# MSMS.IgnoreSingleChargedPrecursor = 0
# TimeDomain.MinPrecursorMass = 500
# TimeDomain.MaxPrecursorMass = 5000
# TimeDomain.PrecursorGroupingTolerance = 1
# TimeDomain.MaxIntermediateScans = 1
# TimeDomain.MinScansInGroup = 1
# PeakSelection.FilteringThreshold = 0.7
# PeakSelection.MinFilteringPeakMZ = 50
# PeakSelection.MaxFilteringPeakMZ = 100000
# PeakSelection.FilteringMinSNRatio = 2
# PeakSelection.MinPeakWidth = 0.01
# PeakSelection.ExpectedPeakWidth = 0.1
# PeakSelection.MaxPeakWidth = 1
# PeakSelection.MaxIterations = 500
# PeakSelection.RejectWidthOutliers = 0
# PeakSelection.BaselineCorrection = 0
# 
BEGIN IONS
TITLE=Scan 1 (rt=0)
PEPMASS=1416.7744 0
CHARGE=1+
70.055264	83733.113
72.075737	25657.714
74.051496	8102.0824
86.093184	43400.939
102.056	11479.152
112.07443	13185.257
129.09665	11860.11
147.13364	3332.1204
171.12678	37247.822
172.08238	20797.366
175.12715	11531.622
181.11223	12429.714
186.11505	5832.8728
199.13127	27801.847
201.1442	14665.541
215.16146	6501.853
229.13032	17438.364
243.14107	9612.0697
269.16085	22459.323
280.17764	6494.3611
286.19035	5822.0997
298.20283	15113.667
352.20603	31742.081
370.21531	31573.622
377.25915	25755.294
382.21398	16586.098
427.26077	44340.596
451.26022	36101.607
451.84773	25642.076
469.28077	15602.559
478.27235	23065.963
526.31321	12642.154
532.3145	8449.6346
572.34651	4715.4903
591.36483	41763.013
598.32269	41071.152
655.36344	24574.355
697.37896	18996.3
720.39126	52907.041
819.43955	35168.505
826.39172	42534.507
939.46335	24253.657
948.48848	49042.676
1040.502	25623.238
1047.5031	22645.763
1057.6171	31550.652
1078.2512	7723.9408
1123.5708	17118.353
1126.7892	10121.985
1172.5458	8805.9927
1245.5629	47413.747
1248.2945	12881.293
1329.6147	8222.0415
1347.0403	6290.0763
END IONS


# 
# MS.UncentroidingHalfWidth = 0.2
# MS.UncentroidingPointsPerDa = 10
# MS.RegriddingPointsPerDa = 10
# MS.AggregationMethod = 1
# MS.MinPeakCount = 1
# MS.MaxPeakCharge = 1
# MSMS.UncentroidingHalfWidth = 0.2
# MSMS.UncentroidingPointsPerDa = 10
# MSMS.RegriddingPointsPerDa = 10
# MSMS.AggregationMethod = 2
# MSMS.MinPeakCount = 10
# MSMS.MaxPeakCharge = 1
# MSMS.UsePrecursorAsMaxCharge = 0
# MSMS.PrecursorChargeSources = 0
# MSMS.PrecursorDefaultCharges = 1
# MSMS.RedeterminePrecursorMZ = 0
# MSMS.PrecursorMZTolerance = 3
# MSMS.IgnoreSingleChargedPrecursor = 0
# TimeDomain.MinPrecursorMass = 500
# TimeDomain.MaxPrecursorMass = 5000
# TimeDomain.PrecursorGroupingTolerance = 1
# TimeDomain.MaxIntermediateScans = 1
# TimeDomain.MinScansInGroup = 1
# PeakSelection.FilteringThreshold = 0.7
# PeakSelection.MinFilteringPeakMZ = 50
# PeakSelection.MaxFilteringPeakMZ = 100000
# PeakSelection.FilteringMinSNRatio = 2
# PeakSelection.MinPeakWidth = 0.01
# PeakSelection.ExpectedPeakWidth = 0.1
# PeakSelection.MaxPeakWidth = 1
# PeakSelection.MaxIterations = 500
# PeakSelection.RejectWidthOutliers = 0
# PeakSelection.BaselineCorrection = 0
# 
BEGIN IONS
TITLE=Scan 1 (rt=0)
PEPMASS=1578.8539 0
CHARGE=1+
72.07198	9452.2242
86.094916	43243.983
120.08281	31543.999
129.10608	14192.264
143.12444	28313.276
147.12309	6143.653
159.09156	4151.0279
171.12295	38749.001
173.11536	14912.78
201.16377	9529.9346
231.09027	8941.2683
235.13215	4781.1699
261.19055	17337.346
263.14527	9032.9176
286.17748	20905.363
332.1857	22222.172
378.17424	16979.793
401.22996	69864.765
433.29999	18927.085
449.24947	20069.816
490.29994	76828.451
520.30793	37499.994
548.29965	53785.983
605.32258	48618.419
633.41291	19112.554
661.36118	50359.343
675.3808	15026.118
718.40943	33288.399
774.45008	22060.258
804.93649	37687.05
805.43914	124786.04
861.47582	21174.891
918.50859	45283.313
1031.5759	22373.819
1178.6465	27136.231
1228.3792	6413.7411
1293.6282	22677.101
1305.0403	7989.8755
1408.5751	15459.634
1522.2255	4435.2826
1530.635	7893.7704
1579.3733	229361.13
1634.509	5863.9791
END IONS


# 
# MS.UncentroidingHalfWidth = 0.2
# MS.UncentroidingPointsPerDa = 10
# MS.RegriddingPointsPerDa = 10
# MS.AggregationMethod = 1
# MS.MinPeakCount = 1
# MS.MaxPeakCharge = 1
# MSMS.UncentroidingHalfWidth = 0.2
# MSMS.UncentroidingPointsPerDa = 10
# MSMS.RegriddingPointsPerDa = 10
# MSMS.AggregationMethod = 2
# MSMS.MinPeakCount = 10
# MSMS.MaxPeakCharge = 1
# MSMS.UsePrecursorAsMaxCharge = 0
# MSMS.PrecursorChargeSources = 0
# MSMS.PrecursorDefaultCharges = 1
# MSMS.RedeterminePrecursorMZ = 0
# MSMS.PrecursorMZTolerance = 3
# MSMS.IgnoreSingleChargedPrecursor = 0
# TimeDomain.MinPrecursorMass = 500
# TimeDomain.MaxPrecursorMass = 5000
# TimeDomain.PrecursorGroupingTolerance = 1
# TimeDomain.MaxIntermediateScans = 1
# TimeDomain.MinScansInGroup = 1
# PeakSelection.FilteringThreshold = 0.7
# PeakSelection.MinFilteringPeakMZ = 50
# PeakSelection.MaxFilteringPeakMZ = 100000
# PeakSelection.FilteringMinSNRatio = 2
# PeakSelection.MinPeakWidth = 0.01
# PeakSelection.ExpectedPeakWidth = 0.1
# PeakSelection.MaxPeakWidth = 1
# PeakSelection.MaxIterations = 500
# PeakSelection.RejectWidthOutliers = 0
# PeakSelection.BaselineCorrection = 0
# 
BEGIN IONS
TITLE=Scan 1 (rt=0)
PEPMASS=1755.9377 0
CHARGE=1+
70.057061	20989.356
72.077558	12189.445
84.081777	46218.811
86.096556	42443.396
101.07427	27783.235
120.08022	13181.892
129.10694	81537.929
136.08961	13742.958
145.11079	7788.3341
147.10812	7812.1629
155.1404	3094.1068
171.12498	10183.33
173.11833	12861.596
186.14936	22050.328
201.14607	9608.8088
214.18554	16701.238
230.14086	46001.757
235.1519	3059.1327
242.17751	23262.215
244.18857	30655.251
276.22881	5782.1671
279.14708	7010.7351
283.18015	6862.2428
299.21331	25335.109
301.19551	7201.4477
315.24793	23399.09
343.23969	25874.162
358.23556	10301.44
370.25771	8789.3497
390.22581	4648.9329
401.22037	7465.8383
459.29805	24790.859
464.28495	27754.106
471.33164	48201.995
558.37516	17423.793
560.34119	41655.245
579.33456	28489.966
584.41518	43631.995
642.44005	5558.2796
659.42073	34076.283
674.36525	40388.822
683.44046	29094.389
754.46872	5939.8486
772.50045	39512.853
802.46009	37283.715
807.46709	28867.094
869.53849	6574.905
887.51988	41760.808
918.47981	11001.092
949.51215	56938.173
954.45026	8823.5844
984.53864	15942.844
1002.5714	39541.744
1064.5289	46128.791
1073.5703	58390.836
1082.5502	82944.524
1196.5828	113792.56
1198.6891	38990.701
1201.7212	11104.095
1292.6308	7966.55
1341.7793	6386.0948
1408.6317	33753.389
1455.6743	16300.299
1482.951	5249.9945
1515.8172	6857.2262
1541.5376	8799.9347
1555.5879	8374.158
1609.578	29041.041
1663.3614	6775.0549
1689.3907	6930.3101
1703.254	8378.6722
1739.1543	26521.108
END IONS


# 
# MS.UncentroidingHalfWidth = 0.2
# MS.UncentroidingPointsPerDa = 10
# MS.RegriddingPointsPerDa = 10
# MS.AggregationMethod = 1
# MS.MinPeakCount = 1
# MS.MaxPeakCharge = 1
# MSMS.UncentroidingHalfWidth = 0.2
# MSMS.UncentroidingPointsPerDa = 10
# MSMS.RegriddingPointsPerDa = 10
# MSMS.AggregationMethod = 2
# MSMS.MinPeakCount = 10
# MSMS.MaxPeakCharge = 1
# MSMS.UsePrecursorAsMaxCharge = 0
# MSMS.PrecursorChargeSources = 0
# MSMS.PrecursorDefaultCharges = 1
# MSMS.RedeterminePrecursorMZ = 0
# MSMS.PrecursorMZTolerance = 3
# MSMS.IgnoreSingleChargedPrecursor = 0
# TimeDomain.MinPrecursorMass = 500
# TimeDomain.MaxPrecursorMass = 5000
# TimeDomain.PrecursorGroupingTolerance = 1
# TimeDomain.MaxIntermediateScans = 1
# TimeDomain.MinScansInGroup = 1
# PeakSelection.FilteringThreshold = 0.7
# PeakSelection.MinFilteringPeakMZ = 50
# PeakSelection.MaxFilteringPeakMZ = 100000
# PeakSelection.FilteringMinSNRatio = 2
# PeakSelection.MinPeakWidth = 0.01
# PeakSelection.ExpectedPeakWidth = 0.1
# PeakSelection.MaxPeakWidth = 1
# PeakSelection.MaxIterations = 500
# PeakSelection.RejectWidthOutliers = 0
# PeakSelection.BaselineCorrection = 0
# 
BEGIN IONS
TITLE=Scan 1 (rt=0)
PEPMASS=1792.9819 0
CHARGE=1+
70.059227	39475.427
72.072229	46941.506
86.09106	20561.683
110.0733	49511.411
112.08331	16641.328
114.10885	45149.066
141.12359	5763.841
173.14794	34015.644
181.13243	2434.9313
201.14266	48473.09
230.17244	3610.4958
239.14463	9670.7264
242.16315	10711.067
258.16644	16232.883
267.14184	16939.855
300.23845	14814.295
313.20256	15739.301
338.18102	17492.331
500.34435	15116.141
571.38438	41017.997
656.43247	7747.9841
820.44545	10967.218
837.53371	23112.355
936.52938	15373.591
993.60626	37329.301
1094.7457	11361.092
1252.6015	15282.211
1293.692	21322.684
1309.5739	19107.914
1406.755	18892.711
1409.3697	10471.807
1450.7462	13266.816
1491.7835	12582.901
1493.7187	20491.276
1535.699	27104.697
1753.6671	18307.174
1777.0116	28048.722
1809.3555	10523.345
END IONS


# 
# MS.UncentroidingHalfWidth = 0.2
# MS.UncentroidingPointsPerDa = 10
# MS.RegriddingPointsPerDa = 10
# MS.AggregationMethod = 1
# MS.MinPeakCount = 1
# MS.MaxPeakCharge = 1
# MSMS.UncentroidingHalfWidth = 0.2
# MSMS.UncentroidingPointsPerDa = 10
# MSMS.RegriddingPointsPerDa = 10
# MSMS.AggregationMethod = 2
# MSMS.MinPeakCount = 10
# MSMS.MaxPeakCharge = 1
# MSMS.UsePrecursorAsMaxCharge = 0
# MSMS.PrecursorChargeSources = 0
# MSMS.PrecursorDefaultCharges = 1
# MSMS.RedeterminePrecursorMZ = 0
# MSMS.PrecursorMZTolerance = 3
# MSMS.IgnoreSingleChargedPrecursor = 0
# TimeDomain.MinPrecursorMass = 500
# TimeDomain.MaxPrecursorMass = 5000
# TimeDomain.PrecursorGroupingTolerance = 1
# TimeDomain.MaxIntermediateScans = 1
# TimeDomain.MinScansInGroup = 1
# PeakSelection.FilteringThreshold = 0.7
# PeakSelection.MinFilteringPeakMZ = 50
# PeakSelection.MaxFilteringPeakMZ = 100000
# PeakSelection.FilteringMinSNRatio = 2
# PeakSelection.MinPeakWidth = 0.01
# PeakSelection.ExpectedPeakWidth = 0.1
# PeakSelection.MaxPeakWidth = 1
# PeakSelection.MaxIterations = 500
# PeakSelection.RejectWidthOutliers = 0
# PeakSelection.BaselineCorrection = 0
# 
BEGIN IONS
TITLE=Scan 1 (rt=0)
PEPMASS=1840.9801 0
CHARGE=1+
70.061036	28776.041
72.076778	43952.773
86.092791	14108.019
110.07479	50011.671
112.0823	9149.0098
129.12041	2261.0674
157.10853	3992.6377
158.09439	2119.1873
173.14751	31781.581
175.13385	20811.336
185.13893	9223.3602
201.14184	33408.665
216.12571	1869.7001
242.16561	8814.2356
259.14638	2280.1969
267.15027	15765.458
285.20029	3175.0494
300.23034	14804.811
306.19786	22198.951
313.19329	11081.122
320.58323	8537.3289
338.19502	15984.527
435.28034	2602.8506
548.3047	13029.435
619.37515	40066.746
629.43036	10450.96
673.46103	15980.66
679.4631	4170.7528
748.44383	16392.023
810.50373	4002.1789
885.47282	20923.963
1041.6176	34019.207
1142.6139	27784.914
1188.4853	6367.5003
1222.6957	6962.8164
1357.6679	18313.097
1389.1836	4153.4887
1433.8041	3468.5881
1535.7334	30675.302
1539.7647	8439.3005
1541.6706	5004.0028
1630.7773	5435.8876
1666.7202	9527.9132
1811.2986	17695.806
1858.5677	5471.4477
END IONS


# 
# MS.UncentroidingHalfWidth = 0.2
# MS.UncentroidingPointsPerDa = 10
# MS.RegriddingPointsPerDa = 10
# MS.AggregationMethod = 1
# MS.MinPeakCount = 1
# MS.MaxPeakCharge = 1
# MSMS.UncentroidingHalfWidth = 0.2
# MSMS.UncentroidingPointsPerDa = 10
# MSMS.RegriddingPointsPerDa = 10
# MSMS.AggregationMethod = 2
# MSMS.MinPeakCount = 10
# MSMS.MaxPeakCharge = 1
# MSMS.UsePrecursorAsMaxCharge = 0
# MSMS.PrecursorChargeSources = 0
# MSMS.PrecursorDefaultCharges = 1
# MSMS.RedeterminePrecursorMZ = 0
# MSMS.PrecursorMZTolerance = 3
# MSMS.IgnoreSingleChargedPrecursor = 0
# TimeDomain.MinPrecursorMass = 500
# TimeDomain.MaxPrecursorMass = 5000
# TimeDomain.PrecursorGroupingTolerance = 1
# TimeDomain.MaxIntermediateScans = 1
# TimeDomain.MinScansInGroup = 1
# PeakSelection.FilteringThreshold = 0.7
# PeakSelection.MinFilteringPeakMZ = 50
# PeakSelection.MaxFilteringPeakMZ = 100000
# PeakSelection.FilteringMinSNRatio = 2
# PeakSelection.MinPeakWidth = 0.01
# PeakSelection.ExpectedPeakWidth = 0.1
# PeakSelection.MaxPeakWidth = 1
# PeakSelection.MaxIterations = 500
# PeakSelection.RejectWidthOutliers = 0
# PeakSelection.BaselineCorrection = 0
# 
BEGIN IONS
TITLE=Scan 1 (rt=0)
PEPMASS=2441.2085 0
CHARGE=1+
81.515619	53214.242
81.656464	19400.164
86.101148	8243.0066
110.0822	44423.328
120.07766	4011.2432
129.13655	7194.0418
243.21034	9473.5671
247.18237	9220.5065
259.13705	4425.3608
275.18222	13000.68
310.17519	7333.8013
372.25786	12880.441
447.28073	3942.1302
501.32021	21550.222
569.39152	43725.035
706.45872	80340.788
853.55373	56361.706
967.57513	60291.428
983.29093	7893.8764
1016.7917	9295.5118
1096.6101	32531.624
1153.6573	69682.293
1156.5308	14196.178
1224.67	59540.554
1371.7552	86452.346
1374.7745	21839.956
1470.7909	45878.979
1541.8467	79654.793
1655.8575	129355.94
1658.7203	31361.788
1666.7958	17015.199
1674.9608	10113.533
1691.5686	6918.0103
1771.749	23902.378
1827.9017	46186.085
1872.8381	52805.596
1922.0056	9725.0523
1940.949	35359.315
1981.939	48325.803
1994.1603	19636.421
2000.4015	13849.721
2009.9287	65144.158
2068.8514	36116.279
2079.2037	17187.397
2083.8844	21322.479
2181.8834	90099.702
2198.9028	38009.067
2245.7152	9155.4332
2341.7291	8636.4584
2345.6871	6368.7992
2380.9773	12832.999
2511.2707	8025.7198
END IONS
